# Supplementary material for: Macromolecule‐Loaded Hybrid Extracellular Vesicles via Ionic Lipid–Based Post‐Loading for Intracellular Delivery: Functional Evaluation for Neurodegenerative Therapy
Source: J Extracell Biol. 2026 Mar 17;5(3):e70125. doi: 10.1002/jex2.70125 (PMC13097689; doi:10.1002/jex2.70125)
Supplement: Supplementary file 2 — Supporting Information: jex270125‐sup‐0002‐Tables.xlsx [file JEX2-5-e70125-s001.xlsx]

## Sheet: Supplemental table 1
		Supplemental table 1 Antibodies and other staining reagents
			Name	Manufacturer	Country	Model number	Dilution ratio
		Antibodies	Anti-TSG101	Abcam	Cambridge, UK	AB133586	500
			Anti-CD81	Cosmo Bio Co., Ltd.	Tokyo, Japan	SHI-EXO-M03	500
			Casein	Abcam	Cambridge, UK	AB166596	200
			Anti-CD9	Cosmo Bio Co., Ltd.	Tokyo, Japan	SHI-EXO-M01	1000
			Calnexin	Abcam	Cambridge, UK	AB22595	500
			Anti-mouse IgG	Jackson ImmunoResearch	PA, USA	715-035-151	5000
			Anti-rabbit IgG	Jackson ImmunoResearch	PA, USA	711-035-152	5000
			IBA1/AIF1 (E4O4W) XP®️ Rabbit monoclonal antibodies (mAb), Alexa Fluor®️ 488 conjugate	Cell signaling	USA	#20825	100
		Other staining reagents	Alexa Fluor™ 647 NHS ester	Invitrogen	USA	A20006
			Hoechst 33342	Fuifilm Wako	Japan	346-07951
			DAPI	Nacalai Tesque, Inc.	Tokyo, Japan	19178-91
			NeuroTrace™ 500/525 green fluorescent Nissl staining	ThermoFisher	Germany	N21480
			lysotracker red DND-99	ThermoFisher	Germany	L7528

## Sheet: Supplemental table 2
		Supplemental table 2 Hematology tests
		Hematology results for male (top) and female (bottom) mice subjected to different treatments
		♂	WBC	RBC	HGB	HCT	MCV	MCH	MCHC	PLT
			(×102/μL)	(×104/μL)	(g/dL)	(％)	(fL)	(pg)	(g/dL)	(×104/μL)
		Saline	10.7 ± 5.5	902.7 ± 77.3	13.4 ± 1.2	38.2 ± 3.2	42.3 ± 0.4	14.9 ± 0.1	35.1 ± 0.4	55.3 ± 43.5
		Milk-EVs	15.7 ± 7.6	964.5 ± 115.2	14.2 ± 1.4	40.8 ± 4.6	42.3 ± 0.4	14.8 ± 0.3	34.9 ± 0.4	56.2 ± 32.8
		vivo H-EV	12.7 ± 12.5	980.0 ± 50.1	14.4 ± 0.7	41.7 ± 2.2	42.5 ± 0.3	14.7 ± 0.1	34.6 ± 0.3*	56.9 ± 37.8
		♀	WBC	RBC	HGB	HCT(％)	MCV	MCH	MCHC	PLT
			(×102/μL)	(×104/μL)	(g/dL)		(fL)	(pg)	(g/dL)	(×104/μL)
		Saline	15.7 ± 7.3	912.3 ± 46.8	13.7 ± 0.7	39.0 ± 1.9	42.7 ± 0.4	15.1 ± 0.2	35.2 ± 0.4	51.6 ± 30.1
		Milk-EVs	12.8 ± 6.3	876.3 ± 91.2	13.2 ± 1.5	37.2 ± 4.1	42.4 ± 0.4	15.1 ± 0.2	35.4 ± 0.4	42.0 ± 28.6
		vivo H-EV	19.3 ± 9.0	910.5 ± 62.8	13.6 ± 0.9	38.6 ± 2.8	42.4 ± 0.5	14.9 ± 0.2	35.3 ± 0.4	67.4 ± 24.0

## Sheet: Supplemental table 3
		Supplemental table 3 Blood chemistry tests
		Blood chemistry results for male (top) and female (bottom) mice subjected to different treatments
		♂	AST	ALT	BUN	CRE	T-BIL
			(U/L)	(U/L)	(mg/dL)	(mg/dL)	(mg/dL)
		Saline	49.0 ± 9.4	36.8 ± 3.9	20.7 ± 2.9	0.27 ± 0.04	0.70 ± 0.20
		Milk-EVs	78.7 ± 53.6	73.7 ± 93.5	23.4 ± 2.7	0.26 ± 0.04	1.00 ± 0.74
		vivo H-EV	55.3 ± 6.6	57.8 ± 63.3	21.2 ± 2.1	0.22 ± 0.05	0.97 ± 0.43
		♀	AST	ALT	BUN	CRE	T-BIL
			(U/L)	(U/L)	(mg/dL)	(mg/dL)	(mg/dL)
		Saline	50.8 ± 4.0	92 ± 149.5	23.6 ± 4.8	0.23 ± 0.06	0.80 ± 0.55
		Milk-EVs	59.3 ± 17.0	60.3 ± 71.8	21.5 ± 5.2	0.19 ± 0.03	1.05 ± 0.29
		vivo H-EV	59.2 ± 9.3	65.7 ± 78.9	23.0 ± 3.4	0.16 ± 0.03*	0.78 ± 0.30
		Significantly different from the corresponding “Saline” group by Student t-test. *P<0.05
		Grey background represents the data are outside the range of background values.
